# Supplementary material for: Fine mapping and identification of a candidate gene for a major locus controlling maturity date in peach
Source: BMC Plant Biol. 2013 Oct 22;13:166. doi: 10.1186/1471-2229-13-166 (PMC3854093; doi:10.1186/1471-2229-13-166)
Supplement: Additional file 1 — Tables reporting the maturity date and the corresponding genotype of both CxA and WxBy F2 individuals analysed in this study. [file 1471-2229-13-166-S1.xls]

## Sheet: CxA
Plant	MD_07	MD_08	qMD4.1
C_001	175	176	h
C_002	168	171	h
C_003	168	171	h
C_004	172	167	h
C_006	161	157	-
C_007	156	157	a
C_008	156	157	a
C_009	151	157	a
C_010	168	169	h
C_011	151	157	a
C_012	156	157	a
C_013	168	174	h
C_014	156	157	a
C_015	172	184	h
C_016	151	157	a
C_017	220	223	b
C_018	151	157	a
C_019	172	174	h
C_020	172	176	h
C_021	156	157	a
C_022	217	216	b
C_023	156	*	a
C_024	172	171	h
C_025	168	169	h
C_026	168	171	h
C_027	213	216	b
C_028	168	174	h
C_029	156	157	a
C_030	156	157	a
C_031	156	157	a
C_032	151	157	a
C_033	168	174	h
C_034	168	169	h
C_035	156	157	a
C_036	168	169	h
C_037	217	219	b
C_038	168	174	h
C_039	151	157	a
C_041	210	212	b
C_042	168	176	h
C_043	172	174	h
C_044	156	157	a
C_045	156	*	a
C_046	210	212	b
C_047	210	212	b
C_050	151	157	a
C_051	168	174	h
C_053	168	169	h
C_054	175	181	h
C_055	210	216	b
C_057	210	212	b
C_058	156	157	a
C_060	168	169	h
C_062	156	157	a
C_063	156	160	a
C_064	168	176	h
C_065	213	216	b
C_066	168	169	h
C_067	168	167	h
C_068	172	176	h
C_069	156	157	a
C_070	168	169	h
C_071	168	174	h
C_072	156	157	a
C_073	168	167	h
C_074	168	169	h
C_075	164	162	-
C_076	213	216	b
C_078	213	216	b
C_079	*	167	h
C_080	217	219	b
C_081	168	169	h
C_082	164	162	-
C_083	151	157	a
C_084	213	216	b
C_085	156	160	a
C_086	156	157	a
C_087	217	223	b
C_088	217	219	b
C_089	172	169	h
C_090	164	167	-
C_091	217	216	b
C_092	212	216	b
C_093	168	174	h
C_094	217	219	b
C_095	168	169	h
C_096	168	169	h
C_097	168	162	h
C_099	168	169	h
C_101	168	167	h
C_102	151	157	a
C_103	156	160	a
C_104	157	157	a
C_107	224	*	b
C_108	217	223	b
C_109	157	*	a
C_110	175	*	h
C_111	151	157	a
C_112	168	169	h
C_113	172	176	h
C_114	210	212	b
C_115	151	160	a
C_118	175	171	h
C_119	168	171	h
C_120	168	169	h
C_121	151	157	a
C_122	*	216	b
C_123	168	176	h
C_124	157	157	a
C_125	213	219	b
C_126	224	209	b
C_127	224	219	b
C_128	172	176	h
C_129	*	157	a
C_130	157	*	a
C_131	157	160	a
C_132	175	171	h
C_133	224	219	b
C_134	224	223	b
C_135	172	169	h
C_136	176	181	h
C_138	157	160	a
C_139	175	171	h
C_140	157	157	a
C_141	172	176	h
C_142	213	223	b
C_143	213	216	b
C_144	*	169	h
C_145	168	169	h
C_146	168	171	h
C_147	172	169	h
C_148	168	169	h
C_149	168	171	h
C_150	172	174	h
C_151	213	216	b
C_152	224	230	b
C_153	172	167	h
C_154	157	157	a
C_155	*	169	h
C_156	151	157	a
C_157	168	*	h
C_158	168	174	h
C_159	172	176	h
C_160	178	181	h
C_161	172	169	h
C_162	168	169	h
C_163	217	216	b
C_164	210	216	b
C_165	172	169	h
C_166	157	160	a
C_167	168	162	h
C_168	172	169	h
C_169	157	157	a
C_170	217	216	b
C_171	151	157	a
C_173	157	157	a
C_174	172	*	h
C_175	157	157	a
C_176	157	160	a
C_177	157	157	a
C_178	213	219	b
C_179	220	223	b
C_180	172	171	h
C_181	172	181	h
C_182	157	157	a
C_183	168	171	h
C_184	175	181	h
C_185	172	169	h
C_186	172	169	h
C_187	157	157	a
C_188	168	169	h
C_189	168	171	h
C_191	224	230	b
C_192	172	169	h
C_193	220	223	b
C_194	172	176	h
C_195	172	*	h
C_196	*	171	h
C_197	175	174	h
C_198	213	219	b
C_199	*	162	h
C_200	172	171	h
C_201	172	169	h
C_202	224	223	b
C_203	*	169	h
C_204	172	174	h
C_205	172	171	h
C_206	157	160	a
C_207	224	223	b
C_208	151	157	a
C_209	151	157	a
C_210	157	157	a
C_211	157	157	a
C_212	169	176	h
C_213	169	169	h
C_214	157	157	a
C_215	157	157	a
C_216	175	181	h
C_217	151	157	a
C_218	172	169	h
C_220	169	174	h
C_221	213	216	b
C_222	157	157	a
C_223	157	157	a
C_224	175	174	h
C_225	151	157	a
C_226	157	157	a
C_227	228	223	b
C_228	175	176	h
C_229	228	223	b
C_230	157	157	a
C_231	224	223	b
C_232	224	219	b
C_233	169	169	h
C_234	169	169	h
C_235	157	157	a
C_237	176	181	h
C_238	157	157	a
C_239	172	174	h
C_240	175	181	h
C_242	*	181	h
C_243	157	160	a
C_244	217	219	b
C_245	157	*	a
C_246	213	219	b
C_247	169	171	h
C_248	151	157	a
C_249	169	169	h
C_251	169	169	h
C_252	172	169	h
C_253	169	169	h
C_254	217	219	b
C_255	151	157	a
C_256	169	169	h
C_257	228	219	b
C_258	172	181	h
C_259	157	157	a
C_260	169	162	h
C_262	157	157	a
C_263	228	219	b
C_264	228	230	b
C_265	175	174	h
C_266	213	219	b
C_267	157	157	a
C_268	169	181	h
C_269	169	174	h
C_270	*	212	b
C_271	157	157	a
C_272	169	169	h
C_273	172	176	h
C_274	169	181	h
C_275	169	169	h
C_276	157	157	a
C_277	157	157	a
C_278	172	169	h
C_279	157	157	a
C_280	175	181	h
C_281	175	176	h
C_282	224	230	b
C_283	175	174	h
C_284	157	157	a
C_285	157	157	a
C_286	157	*	a
C_287	*	176	h
C_288	157	157	a
C_289	157	157	a
C_290	*	156	a
C_291	175	169	h
C_292	228	212	b
C_293	178	174	h
C_294	157	160	a
C_295	175	176	h
C_296	169	174	h
C_297	157	157	a
C_298	169	174	h
C_299	172	171	h
C_301	220	212	b
C_303	157	156	a
C_304	172	181	h
C_305	169	169	h
C_307	157	160	a
C_308	169	169	h
C_309	151	*	a
C_310	228	223	b
C_315	172	174	h
C_325	169	169	h
C_327	*	156	a
C_332	151	156	a
C_333	210	209	b
C_336	*	176	h
C_337	172	169	h
C_338	169	162	h
C_339	157	157	a
C_340	172	169	h
C_341	220	219	b
C_343	175	174	h
C_344	172	176	h
C_345	169	169	h
C_347	224	219	b
C_348	157	156	a
C_351	232	219	b
C_352	157	156	a
C_354	228	219	b
C_355	*	223	b
C_356	157	156	a
C_357	175	169	h

## Sheet: WxBy
Plant	MD_2010	MD_2011	qMD4.1
WxBy_001	212	207	h
WxBy_002	188	194	b
WxBy_003	219	214	h
WxBy_004	191	194	b
WxBy_007	*	*	h
WxBy_009	221	214	h
WxBy_010	*	242	a
WxBy_011	187	194	b
WxBy_012	*	242	a
WxBy_014	186	194	b
WxBy_015	*	242	a
WxBy_016	211	200	h
WxBy_017	*	242	a
WxBy_019	219	*	h
WxBy_021	*	194	b
WxBy_022	*	214	h
WxBy_023	*	214	h
WxBy_024	247	235	a
WxBy_025	191	194	b
WxBy_026	214	214	h
WxBy_028	186	194	b
WxBy_029	199	194	b
WxBy_030	209	207	h
WxBy_031	184	194	b
WxBy_032	*	194	b
WxBy_034	219	214	h
WxBy_035	213	214	h
WxBy_036	185	194	b
WxBy_037	219	214	h
WxBy_038	192	194	b
WxBy_039	215	207	h
WxBy_040	214	207	h
WxBy_041	247	242	a
WxBy_043	234	228	a
WxBy_044	237	235	a
WxBy_045	190	194	b
WxBy_046	190	194	b
WxBy_047	193	194	b
WxBy_049	219	214	h
WxBy_050	*	194	b
WxBy_051	220	214	h
WxBy_053	219	214	h
WxBy_055	219	207	h
WxBy_056	193	194	b
WxBy_057	206	200	h
WxBy_059	195	194	b
WxBy_060	215	207	h
WxBy_061	*	221	h
WxBy_062	212	207	h
WxBy_063	239	228	a
WxBy_064	219	214	h
WxBy_066	194	194	b
WxBy_067	191	194	b
WxBy_069	191	194	b
WxBy_070	247	*	a
WxBy_071	219	207	h
WxBy_073	184	194	b
WxBy_074	231	242	a
WxBy_076	183	194	b
WxBy_078	187	194	b
WxBy_079	186	194	b
WxBy_080	207	207	h
WxBy_081	202	200	h
WxBy_083	210	207	h
WxBy_086	186	194	b
WxBy_089	219	214	h
WxBy_090	195	194	b
WxBy_091	219	214	h
WxBy_092	207	200	h
WxBy_093	211	207	h
WxBy_094	231	228	a
WxBy_095	191	194	b
WxBy_096	236	235	a
WxBy_097	212	207	h
WxBy_098	195	194	b
WxBy_099	207	207	h
WxBy_100	184	194	b
WxBy_101	191	194	b
WxBy_103	*	194	b
WxBy_104	186	194	b
WxBy_105	206	200	h
WxBy_106	184	194	b
WxBy_107	184	194	b
WxBy_108	194	194	b
WxBy_109	250	242	a
WxBy_110	*	194	b
WxBy_111	208	207	h
WxBy_112	213	207	h
WxBy_113	194	194	b
WxBy_114	212	200	h
WxBy_115	184	194	b
WxBy_116	212	200	h
WxBy_117	236	235	a
WxBy_118	186	194	b
WxBy_119	204	207	h
WxBy_120	207	200	h
WxBy_121	*	200	h
WxBy_122	185	194	b
WxBy_123	231	242	a
WxBy_124	231	228	a
WxBy_125	*	207	h
WxBy_126	220	221	h
WxBy_127	212	200	h
