# Supplementary material for: Fine mapping and identification of a candidate gene for a major locus controlling maturity date in peach
Source: BMC Plant Biol. 2013 Oct 22;13:166. doi: 10.1186/1471-2229-13-166 (PMC3854093; doi:10.1186/1471-2229-13-166)
Supplement: Additional file 2 — Repeated QTL analysis including genotyping data from the 9 bp INDEL found in the ppa008301m candidate gene (INDEL). CxA_2007 and CxA_2008 sheets report the QTL analyses in the CxA population for the years 2007 and 2008, respectively. WxBy_2010 and WxBy_2011 sheets report the QTL analyses in the WxBy population for the years 2010 and 2011, respectively. Position: map position in cM; Locus: markers IDs; LOD: LOD score; #iter.: the number of iteration needed to reach the tolerance criterium; mu_A, mu_H, and mu_B: estimated means of the distribution of the quantitative trait associated with the a-, h-, and b-genotypes; variance: the residual variance after fitting the QTL;%Expl.: percentage of the variance explained by the QTL; Additive: the estimated additive effect; Dominance: the estimated dominance effect; GIC: genotypic information coefficient. [file 1471-2229-13-166-S2.xls]

## Sheet: CxA_2007
Position	Locus	LOD	# Iter.	mu_A	mu_H	mu_B	Variance	% Expl.	Additive	Dominance	GIC
11518	SNP_IGA_385272	20.67	1	163.551	174.15	198.566	394.044	27.9	-175.072	-690.829	0.999
12518		22.77	1	162.945	173.88	200.092	381.182	30.3	-185.734	-763.851	0.962
13518		25	1	162.352	173.604	201.612	367.942	32.7	-196.302	-837.801	0.93
14518		27.35	1	161.778	173.332	203.1	354.487	35.1	-206.607	-910.72	0.902
15518		29.8	1	161.23	173.073	204.523	341.009	37.6	-216.465	-980.313	0.879
16518		32.32	1	160.711	172.839	205.849	327.72	40	-225.688	-104.408	0.86
17518		34.85	1	160.227	172.641	207.046	314.845	42.4	-234.093	-109.954	0.846
18518		37.35	1	159.782	172.489	208.085	302.606	44.6	-241.514	-114.445	0.837
19518		39.78	1	159.38	172.39	208.941	291.21	46.7	-247.808	-117.709	0.831
20518		42.07	1	159.026	172.348	209.6	280.838	48.6	-252.87	-119.644	0.83
21518		44.18	1	158.725	172.364	210.051	271.631	50.3	-256.632	-120.235	0.834
22518		46.05	1	158.482	172.435	210.296	263.685	51.8	-259.07	-119.547	0.842
23518		47.66	1	158.304	172.552	210.344	257.05	53	-260.198	-117.715	0.855
24518		48.98	1	158.193	172.708	210.207	251.735	53.9	-260.07	-114.921	0.872
25518		50	1	158.153	172.892	209.906	247.706	54.7	-258.768	-111.373	0.893
26518		50.72	1	158.183	173.095	209.463	244.9	55.2	-256.397	-107.276	0.919
27518		51.16	1	158.282	173.308	208.898	243.232	55.5	-253.078	-102.821	0.949
28518		51.32	1	158.446	173.523	208.234	242.598	55.6	-248.941	-981.693	0.985
28856	S4_08202436	51.32	1	158.515	173.596	207.991	242.598	55.6	-247.381	-965.768	0.998
29856		56.47	1	157.766	173.377	209.301	223.597	59.1	-257.672	-101.56	0.967
30856		60.79	1	157.256	173.224	210.092	208.849	61.8	-264.18	-104.496	0.952
31856		63.8	1	157.009	173.148	210.316	199.12	63.6	-266.536	-105.151	0.954
32856		65.22	1	157.034	173.147	209.985	194.696	64.4	-264.756	-103.618	0.973
33443	UDP003	65.28	1	157.17	173.178	209.554	194.504	64.4	-261.923	-101.843	0.991
34443		71.66	1	156.6	172.923	210.848	175.832	67.8	-271.242	-108.002	0.967
35443		76.09	1	156.388	172.749	211.449	163.925	70	-275.305	-111.702	0.964
36443		77.82	1	156.536	172.677	211.314	159.494	70.8	-273.891	-112.48	0.982
36909	M12a	77.64	1	156.719	172.681	211.01	159.965	70.7	-271.453	-111.837	0.998
37301	S4_09221311	80.25	1	156.739	172.518	211.047	153.472	71.9	-271.539	-113.745	1
38301		97.65	1	156.336	171.659	213.616	116.53	78.7	-286.399	-133.164	0.973
39301		111.51	1	156.209	171.307	214.625	935.937	82.9	-292.081	-141.1	0.972
40301		117.61	1	156.406	171.357	214.241	849.708	84.5	-289.175	-139.669	0.998
40358	PTP_11	117.69	1	156.427	171.369	214.185	848.713	84.5	-288.788	-139.366	1
41358		143.96	1	156.219	171.042	216.343	560.025	89.8	-300.621	-152.397	0.994
41522	PTP_10	144.79	1	156.229	171.152	216.302	552.687	89.9	-300.363	-151.138	1
42522		179.69	1	155.537	170.863	217.806	318.119	94.2	-311.345	-158.088	0.987
43023	PTP_4	185.73	1	155.511	170.847	217.806	289.156	94.7	-311.478	-158.119	1
43681	MD	231.22	1	155.391	170.62	218.484	140.752	97.4	-315.463	-163.172	1
43681	INDEL	231.22	1	155.391	170.62	218.484	140.752	97.4	-315.463	-163.172	1
44681		194.09	1	155.565	170.711	218.58	253.324	95.4	-315.076	-163.613	0.987
45149	PTP_8	166.22	1	155.944	170.892	217.869	393.759	92.8	-309.624	-160.146	0.999
45507	S4_12512099	154.52	1	155.956	170.746	217.129	473.846	91.3	-305.865	-157.962	1
45671	PTP_SNP40	145.95	1	155.956	170.737	216.413	542.668	90.1	-302.283	-154.471	1
45834	PTP_SNP82	139.26	1	155.956	171.043	216.468	603.196	89	-302.558	-151.684	1
46193	EPPISF032	148.61	1	155.701	171.089	217.197	520.274	90.5	-307.482	-153.599	0.999
47193		136.91	1	155.744	170.874	216.621	626.105	88.5	-304.381	-153.082	0.98
48162	PTP_SNP353	112.76	1	156.341	171.132	214.312	917.589	83.2	-289.859	-141.95	1
48987	PTP_SNP618	103.01	1	156.318	171.151	213.609	107.059	80.4	-286.456	-138.13	1
49977	PTP_SNP930	98.09	1	156.719	170.993	212.969	115.735	78.8	-281.251	-138.515	1
50305	PTP_SNP1149	94.13	1	156.716	170.912	212.288	123.218	77.5	-277.86	-135.897	1
50305	PTP_SNP1206	94.13	1	156.716	170.912	212.288	123.218	77.5	-277.86	-135.897	1
50963	PTP_SNP1320	83.77	1	156.713	171.794	212.063	145.165	73.4	-276.754	-125.941	1
51963		80.25	1	156.523	171.793	212.523	153.477	71.9	-280.003	-127.295	0.977
52963		72.23	1	156.871	172.005	211.751	174.242	68.1	-274.401	-123.061	0.988
53309	S4_14626750	68.75	1	157.123	172.119	211.2	184.106	66.3	-270.382	-120.421	1
54309		67.89	1	157.098	172.36	211.94	186.634	65.9	-274.211	-121.585	0.978
55309		62.66	1	157.639	172.87	211.203	202.756	62.9	-267.822	-115.512	0.991
55464	BPPCT023	61.54	1	157.771	172.969	210.959	206.376	62.2	-265.939	-113.957	0.996

## Sheet: CxA_2008
Position	Locus	LOD	# Iter.	mu_A	mu_H	mu_B	Variance	% Expl.	Additive	Dominance	GIC
11518	SNP_IGA_385272	21.98	1	165.873	175.162	200.293	369.069	29.1	-172.098	-792.079	0.999
12518		24.07	1	165.307	174.904	201.696	357.158	31.4	-181.948	-859.795	0.962
13518		26.28	1	164.75	174.648	203.081	344.995	33.7	-191.655	-926.753	0.93
14518		28.59	1	164.208	174.404	204.422	332.732	36.1	-201.07	-991.1	0.902
15518		30.98	1	163.686	174.182	205.693	320.537	38.4	-210.034	-105.078	0.879
16518		33.4	1	163.187	173.989	206.865	308.594	40.7	-218.389	-110.369	0.86
17518		35.83	1	162.716	173.837	207.913	297.09	42.9	-225.984	-114.782	0.846
18518		38.21	1	162.278	173.731	208.814	286.207	45	-232.681	-118.149	0.837
19518		40.5	1	161.876	173.677	209.549	276.109	47	-238.367	-120.354	0.831
20518		42.66	1	161.517	173.678	210.108	266.935	48.7	-242.955	-121.342	0.83
21518		44.64	1	161.206	173.732	210.484	258.794	50.3	-246.391	-121.132	0.834
22518		46.4	1	160.949	173.834	210.68	251.756	51.7	-248.656	-119.805	0.842
23518		47.91	1	160.751	173.977	210.703	245.858	52.8	-249.76	-117.499	0.855
24518		49.16	1	160.617	174.154	210.567	241.1	53.7	-249.747	-114.383	0.872
25518		50.13	1	160.55	174.354	210.286	237.454	54.4	-248.683	-110.641	0.893
26518		50.83	1	160.549	174.569	209.88	234.868	54.9	-246.653	-106.454	0.919
27518		51.27	1	160.614	174.792	209.366	233.271	55.2	-243.76	-101.986	0.949
28518		51.46	1	160.742	175.015	208.764	232.579	55.3	-240.111	-973.763	0.985
28856	S4_08202436	51.47	1	160.798	175.09	208.543	232.534	55.3	-238.726	-958.067	0.998
29856		56.7	1	160.068	174.856	209.852	214.233	58.9	-248.917	-101.034	0.967
30856		61.3	1	159.55	174.671	210.731	199.355	61.7	-255.903	-104.693	0.952
31856		64.83	1	159.272	174.545	211.133	188.62	63.8	-259.303	-106.573	0.954
32856		66.97	1	159.243	174.48	211.049	182.401	65	-259.031	-106.664	0.973
33443	UDP003	67.51	1	159.339	174.468	210.786	180.864	65.3	-257.234	-105.949	0.991
34443		74.05	1	158.784	174.155	212.04	163.252	68.6	-266.279	-112.563	0.967
35443		78.59	1	158.55	173.946	212.612	152.042	70.8	-270.314	-116.349	0.964
36443		80.34	1	158.641	173.864	212.46	147.931	71.6	-269.098	-116.861	0.982
36909	M12a	80.13	1	158.789	173.87	212.152	148.43	71.5	-266.815	-116.006	0.998
37301	S4_09221311	83.52	1	158.798	173.671	212.262	140.748	73	-267.319	-118.583	1
38301		102.25	1	158.388	172.766	214.785	104.96	79.8	-281.989	-138.201	0.973
39301		117.29	1	158.241	172.366	215.769	829.366	84.1	-287.639	-146.387	0.972
40301		123.73	1	158.41	172.37	215.375	749.696	85.6	-284.828	-145.228	0.998
40358	PTP_11	123.79	1	158.429	172.38	215.318	749.009	85.6	-284.448	-144.938	1
41358		152.89	1	158.276	172.135	217.393	474.825	90.9	-295.587	-156.992	0.994
41522	PTP_10	153.52	1	158.315	172.239	217.344	470.182	91	-295.143	-155.905	1
42522		176.52	1	157.553	172.144	218.032	327.95	93.7	-302.391	-156.481	0.987
43023	PTP_4	178.59	1	157.489	172.113	217.891	317.497	93.9	-302.01	-155.77	1
43681	MD	224.07	1	157.329	171.88	218.625	155.705	97	-306.477	-160.97	1
43681	INDEL	224.07	1	157.329	171.88	218.625	155.705	97	-306.477	-160.97	1
44681		183.13	1	157.46	172.08	218.522	295.697	94.3	-305.308	-159.111	0.987
45149	PTP_8	157.4	1	157.822	172.304	217.762	442.456	91.5	-299.698	-154.881	0.999
45507	S4_12512099	146.32	1	157.862	172.168	217.031	526.335	89.9	-295.846	-152.788	1
45671	PTP_SNP40	137.61	1	157.862	172.19	216.292	603.254	88.4	-292.151	-148.871	1
45834	PTP_SNP82	131.09	1	157.862	172.497	216.297	668.077	87.2	-292.174	-145.83	1
46193	EPPISF032	139.52	1	157.686	172.459	217.048	585.433	88.8	-296.812	-149.079	0.999
47193		127.13	1	157.7	172.348	216.349	710.873	86.3	-293.243	-146.765	0.98
48162	PTP_SNP353	105.08	1	158.276	172.673	214.045	100.412	80.7	-278.848	-134.877	1
48987	PTP_SNP618	96.93	1	158.321	172.625	213.439	114.076	78.1	-275.59	-132.557	1
49977	PTP_SNP930	92.25	1	158.814	172.539	212.806	122.757	76.4	-269.96	-132.71	1
50305	PTP_SNP1149	88.62	1	158.835	172.454	212.162	129.952	75	-266.632	-130.448	1
50305	PTP_SNP1206	88.62	1	158.835	172.454	212.162	129.952	75	-266.632	-130.448	1
50963	PTP_SNP1320	79.66	1	158.835	173.382	211.938	149.53	71.3	-265.516	-120.052	1
51963		76.39	1	158.591	173.478	212.311	157.38	69.8	-268.601	-119.734	0.977
52963		68.97	1	158.945	173.727	211.543	176.774	66.1	-262.994	-115.169	0.988
53309	S4_14626750	65.74	1	159.212	173.842	211.016	185.956	64.3	-259.018	-112.725	1
54309		64.88	1	159.286	173.962	211.724	188.479	63.8	-262.189	-115.432	0.978
55309		59.94	1	159.909	174.351	211.027	203.636	60.9	-255.589	-111.173	0.991
55464	BPPCT023	58.89	1	160.051	174.433	210.795	207.027	60.2	-253.718	-109.899	0.996

## Sheet: WxBy_2010
Position	Locus	LOD	# Iter.	mu_A	mu_H	mu_B	Variance	% Expl.	Additive	Dominance	GIC
10283	SNP_IGA_385272	3.9	1	222.1	209.771	197.767	261.236	18.5	121.667	-0.1625	1
11263	SNP_IGA_386222	4.48	1	224.6	209.25	197.767	253.372	20.9	134.167	-193.333	1
11263	SNP_IGA_385293	4.48	1	224.6	209.25	197.767	253.372	20.9	134.167	-193.333	1
11751	SNP_IGA_386560	4.28	1	224.6	208.918	197.931	256.045	20.1	133.345	-234.715	1
12751		4.89	1	224.169	209.379	196.659	248.026	22.6	137.551	-103.567	0.987
13229	SNP_IGA_386970	5.12	1	223.545	209.612	196.178	245.118	23.5	136.836	-0.249483	1
14229		5.43	1	224.261	209.204	195.927	241.105	24.7	141.671	-0.890113	0.987
14707	SNP_IGA_388006	5.48	1	224.167	209.02	195.963	240.564	24.9	141.019	-104.441	1
14707	SNP_IGA_387239	5.48	1	224.167	209.02	195.963	240.564	24.9	141.019	-104.441	1
15195	SNP_IGA_389208	5.71	1	224.167	209.354	195.857	237.683	25.8	141.548	-0.657738	1
15195	SNP_IGA_388125	5.71	1	224.167	209.354	195.857	237.683	25.8	141.548	-0.657738	1
15682	SNP_IGA_394859	6.14	1	224.167	209.551	195	232.407	27.5	145.833	-0.0323129	1
15682	SNP_IGA_394015	6.14	1	224.167	209.551	195	232.407	27.5	145.833	-0.0323129	1
16170	SNP_IGA_393777	6.48	1	224.167	209.958	194.821	228.246	28.8	146.726	0.464286	1
16658	SNP_IGA_392186	6.96	1	224.923	209.447	194.821	222.553	30.5	150.508	-0.425444	1
16658	SNP_IGA_393759	6.96	1	224.923	209.447	194.821	222.553	30.5	150.508	-0.425444	1
17146	SNP_IGA_390941	7.44	1	224.923	209.957	194.517	217.024	32.3	152.029	0.236363	1
17146	SNP_IGA_395202	7.44	1	224.923	209.957	194.517	217.024	32.3	152.029	0.236363	1
17634	SNP_IGA_395901	7.8	1	224.923	210.378	194.4	212.985	33.5	152.615	0.716239	1
17634	SNP_IGA_396308	7.8	1	224.923	210.378	194.4	212.985	33.5	152.615	0.716239	1
17634	SNP_IGA_396439	7.8	1	224.923	210.378	194.4	212.985	33.5	152.615	0.716239	1
17634	SNP_IGA_396393	7.8	1	224.923	210.378	194.4	212.985	33.5	152.615	0.716239	1
17634	SNP_IGA_396171	7.8	1	224.923	210.378	194.4	212.985	33.5	152.615	0.716239	1
18122	SNP_IGA_397015	7.85	1	224.5	210.182	194.4	212.491	33.7	150.5	0.731818	1
18122	SNP_IGA_396958	7.85	1	224.5	210.182	194.4	212.491	33.7	150.5	0.731818	1
18122	SNP_IGA_397165	7.85	1	224.5	210.182	194.4	212.491	33.7	150.5	0.731818	1
19102	SNP_IGA_397280	8.54	1	225.462	210.75	194.161	204.951	36	156.501	0.938586	1
19102	SNP_IGA_399337	8.54	1	225.462	210.75	194.161	204.951	36	156.501	0.938586	1
19590	SNP_IGA_400090	9.14	1	225.462	211.326	193.906	198.561	38	157.776	164.169	1
19590	SNP_IGA_399565	9.14	1	225.462	211.326	193.906	198.561	38	157.776	164.169	1
20078	SNP_IGA_400359	10.12	1	227	210.476	193.906	188.65	41.1	165.469	0.0230655	1
20078	SNP_IGA_400126	10.12	1	227	210.476	193.906	188.65	41.1	165.469	0.0230655	1
20565	SNP_IGA_400506	10.32	1	228	210.558	193.906	186.72	41.7	170.469	-0.394985	1
20565	SNP_IGA_400858	10.32	1	228	210.558	193.906	186.72	41.7	170.469	-0.394985	1
21565		11.34	1	230.015	210.188	193.725	176.961	44.8	181.451	-168.167	0.971
22565		12.14	1	231.136	210.022	193.635	169.723	47	187.504	-236.31	0.965
23565		12.56	1	231.112	210.145	193.633	166.057	48.2	187.399	-222.78	0.982
24084	SNP_IGA_402256	12.61	1	230.692	210.31	193.667	165.58	48.3	185.128	-186.996	1
24084	SNP_IGA_402192	12.61	1	230.692	210.31	193.667	165.58	48.3	185.128	-186.996	1
24572	SNP_IGA_402375	12.61	1	230.692	210.31	193.667	165.58	48.3	185.128	-186.996	1
24572	SNP_IGA_402302	12.61	1	230.692	210.31	193.667	165.58	48.3	185.128	-186.996	1
25060	SNP_IGA_402404	13.11	1	230.692	210.78	193.588	161.319	49.6	185.52	-135.978	1
25060	SNP_IGA_402456	13.11	1	230.692	210.78	193.588	161.319	49.6	185.52	-135.978	1
25548	SNP_IGA_402569	13.94	1	230.692	210.976	192.818	154.507	51.8	189.371	-0.779054	1
26548		14.47	1	230.696	211.278	192.137	150.22	53.1	192.797	-0.138177	0.98
27528	SNP_IGA_405373	14.26	1	230.692	210.907	192.344	151.905	52.6	191.743	-0.611052	1
27528	SNP_IGA_404899	14.26	1	230.692	210.907	192.344	151.905	52.6	191.743	-0.611052	1
28509	SNP_IGA_405623	15.79	1	230.692	212	192.118	140.253	56.2	192.873	0.595023	1
28509	SNP_IGA_405628	15.79	1	230.692	212	192.118	140.253	56.2	192.873	0.595023	1
28997	SNP_IGA_405949	16.9	1	230.692	212.167	191.303	132.336	58.7	196.946	116.9	1
28997	SNP_IGA_405773	16.9	1	230.692	212.167	191.303	132.336	58.7	196.946	116.9	1
29484	SNP_IGA_406862	18.11	1	230.692	212.829	191.118	124.183	61.2	197.873	192.429	1
29484	SNP_IGA_406841	18.11	1	230.692	212.829	191.118	124.183	61.2	197.873	192.429	1
29484	SNP_IGA_406846	18.11	1	230.692	212.829	191.118	124.183	61.2	197.873	192.429	1
30484		20.89	1	232.084	212.674	190.504	107.375	66.5	207.902	138.029	0.969
31484		23.52	1	232.889	212.466	190.139	935.744	70.8	213.751	0.951887	0.959
32484		25.72	1	233.096	212.232	190.03	833.911	74	215.332	0.6696	0.969
33484		27.24	1	232.774	211.984	190.161	769.983	76	213.066	0.516594	0.998
33527	SNP_IGA_409901	27.29	1	232.75	211.973	190.171	768.062	76	212.893	0.512259	1
33527	SNP_IGA_409994	27.29	1	232.75	211.973	190.171	768.062	76	212.893	0.512259	1
34015	SNP_IGA_410336	29.59	1	232.75	212.75	190	680.881	78.7	213.75	137.5	1
34015	SNP_IGA_410265	29.59	1	232.75	212.75	190	680.881	78.7	213.75	137.5	1
34015	SNP_IGA_410134	29.59	1	232.75	212.75	190	680.881	78.7	213.75	137.5	1
35015		36.24	1	233.96	213.553	189.042	480.891	85	224.588	205.219	0.987
35493	SNP_IGA_410398	37.92	1	234.133	213.676	189.028	440.32	86.3	225.528	209.512	1
36473	SNP_IGA_410478	41.47	1	236.769	213.846	189.028	365.722	88.6	238.707	0.94765	1
36961	SNP_IGA_410794	43.15	1	236.357	213.395	189.028	334.917	89.5	236.647	0.702277	1
36961	SNP_IGA_411637	43.15	1	236.357	213.395	189.028	334.917	89.5	236.647	0.702277	1
37449	MD	47.81	1	238.231	213.359	189.028	262.529	91.8	246.015	-0.270299	1
38231	INDEL	47.81	1	238.231	213.359	189.028	262.529	91.8	246.015	-0.270299	1
37937	SNP_IGA_412338	41.87	1	238.231	213.211	189.838	358.142	88.8	241.965	-0.823777	1
37937	SNP_IGA_412662	41.87	1	238.231	213.211	189.838	358.142	88.8	241.965	-0.823777	1
38937		42.12	1	238.674	213.162	189.954	353.496	89	243.601	-115.193	0.976
39937		37.29	1	237.233	213.405	190.465	455.226	85.8	233.84	-0.443858	0.984
40425	SNP_IGA_413115	34.16	1	236	213.6	190.846	536.304	83.3	225.769	0.176923	1
40912	SNP_IGA_413934	31	1	236	212.75	191.053	632.573	80.3	224.737	-0.776316	1
40912	SNP_IGA_414017	31	1	236	212.75	191.053	632.573	80.3	224.737	-0.776316	1
41400	SNP_IGA_415301	28.58	1	236	211.973	191.243	718.157	77.6	223.784	-164.865	1
41888	SNP_IGA_415799	27.32	1	236	211.421	191.25	766.82	76.1	223.75	-220.395	1
42888		26.92	1	235.949	211.538	190.857	783.281	75.6	225.461	-186.525	0.965
43888		25.86	1	235.77	211.429	190.755	828.01	74.2	225.072	-183.377	0.942
44888		24.23	1	235.408	211.104	190.964	901.547	71.9	222.222	-208.218	0.932
45888		22.23	1	234.814	210.615	191.454	100.13	68.7	216.803	-251.915	0.933
46888		20.04	1	233.945	210.043	192.161	112.272	65	208.921	-301.025	0.947
47888		17.82	1	232.773	209.479	193.006	126.062	60.7	198.833	-341.057	0.973
48640	SNP_IGA_439746	16.2	1	231.688	209.108	193.686	137.211	57.2	190.009	-357.85	1

## Sheet: WxBy_2011
Position	Locus	LOD	# Iter.	mu_A	mu_H	mu_B	Variance	% Expl.	Additive	Dominance	GIC
10283	SNP_IGA_385272	3.18	1	217.231	208.887	200.118	200.372	13.6	855.656	0.212584	1
11263	SNP_IGA_386222	3.95	1	219.923	208.226	200.118	193.357	16.6	990.271	-179.395	1
11263	SNP_IGA_385293	3.95	1	219.923	208.226	200.118	193.357	16.6	990.271	-179.395	1
11751	SNP_IGA_386560	3.77	1	219.923	207.963	200.303	194.958	16	981.002	-215.009	1
12751		4.88	1	221.091	207.812	199.372	185.251	20.1	108.592	-241.967	0.987
13229	SNP_IGA_386970	5.3	1	221	207.849	199	181.708	21.7	110.001	-215.078	1
14229		6.25	1	221.492	207.953	197.884	173.944	25	118.043	-173.477	0.987
14707	SNP_IGA_388006	6.59	1	221.438	207.963	197.533	171.233	26.2	119.521	-152.245	1
14707	SNP_IGA_387239	6.59	1	221.438	207.963	197.533	171.233	26.2	119.521	-152.245	1
15195	SNP_IGA_389208	6.83	1	221.438	208.226	197.419	169.368	27	120.091	-120.201	1
15195	SNP_IGA_388125	6.83	1	221.438	208.226	197.419	169.368	27	120.091	-120.201	1
15682	SNP_IGA_394859	7.15	1	221.438	208.333	196.867	166.854	28.1	122.854	-0.81875	1
15682	SNP_IGA_394015	7.15	1	221.438	208.333	196.867	166.854	28.1	122.854	-0.81875	1
16170	SNP_IGA_393777	7.42	1	221.438	208.604	196.774	164.84	28.9	123.317	-0.502073	1
16658	SNP_IGA_392186	7.87	1	221.824	208.231	196.774	161.411	30.4	125.247	-106.809	1
16658	SNP_IGA_393759	7.87	1	221.824	208.231	196.774	161.411	30.4	125.247	-106.809	1
17146	SNP_IGA_390941	8.14	1	221.824	208.51	196.688	159.421	31.3	125.68	-0.745711	1
17146	SNP_IGA_395202	8.14	1	221.824	208.51	196.688	159.421	31.3	125.68	-0.745711	1
17634	SNP_IGA_395901	8.43	1	221.824	208.8	196.606	157.343	32.2	126.087	-0.414795	1
17634	SNP_IGA_396308	8.43	1	221.824	208.8	196.606	157.343	32.2	126.087	-0.414795	1
17634	SNP_IGA_396439	8.43	1	221.824	208.8	196.606	157.343	32.2	126.087	-0.414795	1
17634	SNP_IGA_396393	8.43	1	221.824	208.8	196.606	157.343	32.2	126.087	-0.414795	1
17634	SNP_IGA_396171	8.43	1	221.824	208.8	196.606	157.343	32.2	126.087	-0.414795	1
18122	SNP_IGA_397015	8.43	1	221.824	208.8	196.606	157.343	32.2	126.087	-0.414795	1
18122	SNP_IGA_396958	8.43	1	221.824	208.8	196.606	157.343	32.2	126.087	-0.414795	1
18122	SNP_IGA_397165	8.43	1	221.824	208.8	196.606	157.343	32.2	126.087	-0.414795	1
19102	SNP_IGA_397280	9.33	1	223.188	208.92	196.529	150.926	34.9	133.29	-0.938456	1
19102	SNP_IGA_399337	9.33	1	223.188	208.92	196.529	150.926	34.9	133.29	-0.938456	1
19590	SNP_IGA_400090	9.65	1	223.188	209.224	196.457	148.717	35.9	133.652	-0.597832	1
19590	SNP_IGA_399565	9.65	1	223.188	209.224	196.457	148.717	35.9	133.652	-0.597832	1
20078	SNP_IGA_400359	10.8	1	224.294	208.542	196.457	141.081	39.2	139.185	-183.396	1
20078	SNP_IGA_400126	10.8	1	224.294	208.542	196.457	141.081	39.2	139.185	-183.396	1
20565	SNP_IGA_400506	10.93	1	224.938	208.653	196.457	140.247	39.5	142.402	-204.426	1
20565	SNP_IGA_400858	10.93	1	224.938	208.653	196.457	140.247	39.5	142.402	-204.426	1
21565		12.93	1	227.302	208.029	196.277	127.887	44.9	155.123	-376.042	0.971
22565		14.78	1	228.785	207.578	196.219	117.459	49.4	162.833	-492.361	0.965
23565		16.08	1	229.093	207.444	196.263	110.637	52.3	164.152	-523.417	0.982
24084	SNP_IGA_402256	16.46	1	228.824	207.5	196.324	108.721	53.1	162.496	-507.393	1
24084	SNP_IGA_402192	16.46	1	228.824	207.5	196.324	108.721	53.1	162.496	-507.393	1
24572	SNP_IGA_402375	16.46	1	228.824	207.5	196.324	108.721	53.1	162.496	-507.393	1
24572	SNP_IGA_402302	16.46	1	228.824	207.5	196.324	108.721	53.1	162.496	-507.393	1
25060	SNP_IGA_402404	16.82	1	228.824	207.8	196.263	106.91	53.9	162.802	-474.334	1
25060	SNP_IGA_402456	16.82	1	228.824	207.8	196.263	106.91	53.9	162.802	-474.334	1
25548	SNP_IGA_402569	17.41	1	228.824	207.935	195.784	104.055	55.1	165.199	-436.887	1
26548		18.24	1	229.608	208.076	195.365	100.132	56.8	171.215	-440.994	0.98
27528	SNP_IGA_405373	18.1	1	229.75	208.042	195.472	100.799	56.5	171.389	-456.944	1
27528	SNP_IGA_404899	18.1	1	229.75	208.042	195.472	100.799	56.5	171.389	-456.944	1
28509	SNP_IGA_405623	18.99	1	229.75	208.652	195.395	967.251	58.3	171.776	-392.019	1
28509	SNP_IGA_405628	18.99	1	229.75	208.652	195.395	967.251	58.3	171.776	-392.019	1
28997	SNP_IGA_405949	19.74	1	229.75	208.766	194.892	934.499	59.7	174.291	-355.499	1
28997	SNP_IGA_405773	19.74	1	229.75	208.766	194.892	934.499	59.7	174.291	-355.499	1
29484	SNP_IGA_406862	20.26	1	229.75	209.087	194.868	912.299	60.7	174.408	-322.225	1
29484	SNP_IGA_406841	20.26	1	229.75	209.087	194.868	912.299	60.7	174.408	-322.225	1
29484	SNP_IGA_406846	20.26	1	229.75	209.087	194.868	912.299	60.7	174.408	-322.225	1
30484		23.9	1	231.473	208.701	194.49	771.843	66.7	184.911	-428.032	0.969
31484		27.35	1	232.515	208.359	194.31	658.363	71.6	191.024	-505.277	0.959
32484		30.08	1	232.775	208.135	194.315	580.476	75	192.299	-540.954	0.969
33484		31.62	1	232.311	208.049	194.489	540.832	76.7	189.112	-535.16	0.998
33527	SNP_IGA_409901	31.65	1	232.278	208.048	194.5	539.952	76.7	188.889	-534.127	1
33527	SNP_IGA_409994	31.65	1	232.278	208.048	194.5	539.952	76.7	188.889	-534.127	1
34015	SNP_IGA_410336	32.48	1	232.278	208.39	194.488	519.761	77.6	188.95	-499.255	1
34015	SNP_IGA_410265	32.48	1	232.278	208.39	194.488	519.761	77.6	188.95	-499.255	1
34015	SNP_IGA_410134	32.48	1	232.278	208.39	194.488	519.761	77.6	188.95	-499.255	1
35015		37.43	1	233.581	208.715	193.999	413.79	82.2	197.911	-507.499	0.987
35493	SNP_IGA_410398	38.45	1	233.765	208.833	194	394.889	83	198.824	-504.902	1
36473	SNP_IGA_410478	43.07	1	235.438	208.791	194	319.105	86.2	207.188	-592.805	1
36961	SNP_IGA_411637	45.41	1	235	208.333	194	286.533	87.6	205	-616.667	1
36961	SNP_IGA_410794	45.41	1	235	208.333	194	286.533	87.6	205	-616.667	1
37449	MD	52.85	1	236.75	208.302	194	203.407	91.2	213.75	-707.267	1
37449	INDEL	52.85	1	236.75	208.302	194	203.407	91.2	213.75	-707.267	1
37937	SNP_IGA_412662	49.34	1	236.75	208.167	194.476	239.131	89.7	211.369	-744.643	1
37937	SNP_IGA_412338	49.34	1	236.75	208.167	194.476	239.131	89.7	211.369	-744.643	1
38937		48.2	1	236.771	208.199	194.421	252.043	89.1	211.748	-739.672	0.976
39937		41.04	1	235.068	208.745	194.575	350.407	84.9	202.466	-607.654	0.984
40425	SNP_IGA_413115	37.05	1	233.765	209.154	194.727	421.086	81.8	195.187	-509.214	1
40912	SNP_IGA_413934	35.93	1	233.765	208.775	194.744	443.422	80.9	195.103	-547.945	1
40912	SNP_IGA_414017	35.93	1	233.765	208.775	194.744	443.422	80.9	195.103	-547.945	1
41400	SNP_IGA_415301	34.91	1	233.765	208.415	194.762	464.663	80	195.014	-584.867	1
41888	SNP_IGA_415799	33.99	1	233.765	208.071	194.78	484.887	79.1	194.921	-620.117	1
42888		33.46	1	233.863	208.214	194.521	496.765	78.6	196.713	-597.784	0.965
43888		32.22	1	233.779	208.257	194.433	526.119	77.3	196.73	-584.827	0.942
44888		30.3	1	233.465	208.204	194.533	574.715	75.2	194.66	-579.508	0.932
45888		27.86	1	232.877	208.087	194.812	642.896	72.3	190.325	-575.776	0.933
46888		25.12	1	231.976	207.957	195.236	729.554	68.5	183.7	-564.911	0.947
47888		22.26	1	230.745	207.868	195.76	832.233	64.1	174.923	-538.422	0.973
48640	SNP_IGA_439746	20.13	1	229.611	207.854	196.195	917.784	60.4	167.08	-504.946	1
