# Supplementary material for: Fine mapping and identification of a candidate gene for a major locus controlling maturity date in peach
Source: BMC Plant Biol. 2013 Oct 22;13:166. doi: 10.1186/1471-2229-13-166 (PMC3854093; doi:10.1186/1471-2229-13-166)
Supplement: Additional file 3 — Details of the primers used with the Sequenom platform for the SNP genotyping of the CxA F2 population. [file 1471-2229-13-166-S3.xls]

## Sheet: Foglio1
Marker	Position on chromosome 4 (bp)	Forward primer	Reverse primer	SNP Extension primer
S4_8202436	8202436	GCACTGTACAGTGTTCAAGC	GCGGACAAGTTTTGGAACAC	agcgGGAACACAAGAGACAAGTA
S4_9221311	9221311	TCAAGGACTTGAGCAATATC	GCTCCAATTTCGGAGGTAAG	acacCATCTTCTCTTTCATATATGCT
PTP_11	10146249	CTCTCGCGAAGTTAATCTCC	GCCTCTTGGAAATACCTGTG	cgCGCGAAGTTAATCTCCTTACTCTTC
PTP_10	10614736	GCAGATTCCAGATTCTTCGG	GGGCGGGAAAAAAAACTATG	CCAGATTCTTCGGAATCAA
PTP_4	10878406	CTCACTTTGTCAGTGTGTGC	CCGCCGTTAAGCTAATACAC	ataACAATCAGTCACAGACAC
PTP_8	12092750	AGGACAACGTAGTTGCGATG	TGAGCTATCGTCCGACTCTG	ctACTCTGGCCGCTCTTCCTCTTCA
IGA_415301/S4_12512099	12512099	TTTGCTAGCTGGTTGGAGAC	CAGATCATGATACAAACATCC	AGCTGGTTGGAGACAACGGA
PTP_SNP40	12545232	TACGCAATTTAGAAAGGCAG	TTGAGGATATGCTCTCACGG	cACATTCTGGAAAGCATATTG
PTP_SNP82	12663010	AGAGAACTCCCTTCCCTTTC	AATCCTGCGAGTTGACCTAC	GGCAATTTCTGACACGA
PTP_SNP353	13027964	ACACTGATTAGATGAGAAG	TGTCAGCTTAGCTTCACTCC	ggggCTCGGTTGTGGGTAGGT
PTP_SNP618	13236304	CCCTGTGATATTCCCTTTGC	ATTAGTGGTGATTGTGGTGG	agACAAAAAGGCAAAATTAAGGGATT
PTP_SNP930	13481969	GCCACTAGATTCATATGAAG	GTGAGTTTTTATCTCAAACCC	gtttcTCTCAAACCCTTTTTCCATT
PTP_SNP1149	13606035	AAACCAAACGACACCAAGCC	GAGCCTATATTGGGAAGGAG	TTGGGAAGGAGTTAGCGG
PTP_SNP1206	13717378	TACGACCCGTATTAGACGAC	AAGAATGACGGTCCCAAATG	cTTTTATGATTTTTTAAAACACGAC
PTP_SNP1320	13838618	CTTTCTCCTTTTGATCTCCG	TCAATTCTTCCTCTTGCTAC	ggTCTTGCTACAAACGAGA
S4_14626750	14626750	ACATTTTTACACCACGCCAC	ATATCACCGGTGTTCCATGC	CACGCCACTTTTCTAGT
