# Supplementary material for: Fine mapping and identification of a candidate gene for a major locus controlling maturity date in peach
Source: BMC Plant Biol. 2013 Oct 22;13:166. doi: 10.1186/1471-2229-13-166 (PMC3854093; doi:10.1186/1471-2229-13-166)
Supplement: Additional file 4 — Sequences of the primers used for the Sanger screening of the two NAC candidate genes and their upstream and downstream regions. [file 1471-2229-13-166-S4.xls]

## Sheet: ppa007577m
Primer name	Forward sequence (5'-3')	Reverse sequence (5'-3')
NAC_1	CTACTCATACCCGCCAAGGA	CACGTATTGCGAGAATGTGG
NAC_2	TGGGGATTCCCGTACCTTAT	GACCCCACTTCACCAAGAAA
NAC_3	GGCAGGATCCCCCTATTAAA	CCCACTTCACCAAGAAACCA
NAC_5	GCTTCCACAGACACCTCCAT	TCAATCCCCCAATATTCCAA
NAC_6	TGGAATATTGGGGGATTGAG	CAAGATCGGAATAAATCCTACAGAA
NAC_7_1	TGCCTTTCCTCATCTCTCTGA	CCCTCTTTGATTTCCTGCAT
NAC_8_1	GCTATTGTAAACGGGCAGGA	ACAAATCTCGGATTGCTTCC

## Sheet: ppa008301m
Primer name	Forward sequence (5'-3')	Reverse sequence (5'-3')
NAC2_1	GGTTAAACCACGCGTGAAAA	GTTTCCGAGATATGGCGGTTAT
NAC2_2	TTAAAAACATAGCGTGGCAGGT	ACTGAACCAGAAGCTCTTCGTC
NAC2_3	GACGAAGAGCTTCTGGTTCAGT	TTCCAACTTTTCGACCTTCAGT
NAC2_3	ACCAAGTAAGAGCCAAAAACCA	TAAGTACCTTGGAGCTGCCATT
NAC2_5	ACTGAAGGTCGAAAAGTTGGAA	AAGCTGAGACGAGCAGGAAG
NAC2_6	TGAATGGGTTTTGTGTCGTATT	GGGACATACATGTCATTGTTGCT
NAC2_7	ACTCTGCCGCGCATAAACTC	GGTTGCAAAAGTTCTGAGTCAT
NAC2_8	AGAACTCAGCGGGTTGATAACT	CCTGCTGCTGAGTACACTGAAT
NAC2_9	AGAAATCGAGTAGGGGTGCAT	GGTTTTAAAATGTGGCCCTCTA
NAC2_10	TTTTGATGGTTTAGGCCAGATT	TTGGCGGTTAGCATTATTATCA
